# Supplementary material for: Age-Stratified Analysis of First-Line Chemoimmunotherapy for Extensive-Stage Small Cell Lung Cancer: Real-World Evidence from a Multicenter Retrospective Study
Source: Cancers (Basel). 2023 Feb 28;15(5):1543. doi: 10.3390/cancers15051543 (PMC10001399; doi:10.3390/cancers15051543)
Supplement: Supplementary file 1 [file cancers-15-01543-s001.zip]

Archive with 1 entries (1 files):
- cancers-2226932-supplementary.pdf
